# Supplementary material for: Postmortem Oxycodone Toxicology: A Systematic Review and Meta-Analysis of Concentrations and Interpretative Markers
Source: Molecules. 2026 Jun 11;31(12):2051. doi: 10.3390/molecules31122051 (PMC13305030; doi:10.3390/molecules31122051)
Supplement: Supplementary file 1 [file molecules-31-02051-s001.zip]

Archive with 1 entries (1 files):
- molecules-4256525-supplementary.pdf
